# Supplementary material for: New Insight on In Vitro Biological Activities of Sulfated Polysaccharides from Ulvophyte Green Algae
Source: Molecules. 2023 Jun 2;28(11):4531. doi: 10.3390/molecules28114531 (PMC10254825; doi:10.3390/molecules28114531)
Supplement: Supplementary file 1 [file molecules-28-04531-s001.zip]

Archive with 2 entries (2 files):
- Supplementary Table S1. The structural visualization of observed methylated sugars in SPs.pdf
- Table S2-Supplementary 2 SPs Green Algae.xlsx
