# Supplementary material for: New Insight on In Vitro Biological Activities of Sulfated Polysaccharides from Ulvophyte Green Algae
Source: Molecules. 2023 Jun 2;28(11):4531. doi: 10.3390/molecules28114531 (PMC10254825; doi:10.3390/molecules28114531)
Supplement: Supplementary file 1 [file molecules-28-04531-s001.zip › Table S2-Supplementary 2 SPs Green Algae.xlsx]

## Sheet: Sheet1
		ANOVA Lipase
		Dunnett's multiple comparisons test	Mean Diff.	95.00% CI of diff.	Below threshold?	Summary	Adjusted P Value	A-?
		Trolox/Control vs. SPCr	5.807	-25.05 to 36.66	No	ns	0.8539	B
		Trolox/Control vs. SPCl	6.947	-23.91 to 37.80	No	ns	0.7999	C
						ns: Not Significant
		ANOVA α-glucosidase
		Dunnett's multiple comparisons test	Mean Diff.	95.00% CI of diff.	Below threshold?	Summary	Adjusted P Value
		Trolox/Control vs. SPCr	5.433	-23.51 to 34.38	No	ns	0.8545
		Trolox/Control vs. SPCl	4.673	-24.27 to 33.62	No	ns	0.8894
						ns: Not Significant
		ANOVA α-amylase
		Dunnett's multiple comparisons test	Mean Diff.	95.00% CI of diff.	Below threshold?	Summary	Adjusted P Value
		Trolox/Control vs. SPCr	2.65	-22.92 to 28.22	No	ns	0.9522
		Trolox/Control vs. SPCl	0.002	-25.56 to 25.57	No	ns	>0.9999
						ns: Not Significant
